# Supplementary material for: The impact of high fat diet on global protein abundance and fractional synthetic rate in liver and mammary gland of peak lactation ICR mice
Source: PLoS One. 2026 Apr 10;21(4):e0346148. doi: 10.1371/journal.pone.0346148 (PMC13068346; doi:10.1371/journal.pone.0346148)
Supplement: S2 Text — Definitions of all protein abbreviations in Fig 5A. (XLSX) [file pone.0346148.s002.xlsx]

## Sheet: Sheet1
Appendix of Figure 5A
Abbreviation		Definition
Metabolic Intermediates
1,3BP	=	1,3-bisphosphate
2PG	=	2-phosphoglycerate
3PG	=	3-phosphoglycerate
α-KG	=	alpha-ketoglutarate
ASP	=	aspartate
BCAA	=	branched chain amino acids
DHP	=	dihydroxyacetone phosphate
F1,6P	=	fructose-1,6-bisphosphate
F6P	=	fructose-6-phosphate
FFA	=	free fatty acids
G3P	=	glyceraldehyde-3-phosphate
G6P	=	glucose-6-phosphate
LCFA	=	long chain fatty acids
OAA	=	oxaloacetate
OCFA	=	odd chain fatty acids
PEP	=	phosphoenolpyruvate
Suc-CoA	=	succinyl CoA
Proteins
ABCD3	=	ATP binding cassette, subfamily D, member 3
ACAA1B	=	acetyl CoA acyltransferase 1B
ACAA2	=	acetyl CoA acyltransferase 2
ACACA	=	acetyl CoA carboxylase alpha
ACACB	=	acetyl CoA carboxylase beta
ACADL	=	acyl CoA dehydrogenase long chain
ACADM	=	acyl CoA dehydrogenase medium chain
ACADS	=	acyl CoA dehydrogenase short chain
ACADSB	=	acyl CoA dehydrogenase short/branched chain
ACADVL	=	acyl CoA dehyrogenase very long chain
ACAT1	=	acetyl CoA acetyltransferase 1
ACAT3	=	acetyl CoA acetyltransferase 3
ACLY	=	ATP citrate lyase
ACO2	=	aconitase 2
ACOT3/7	=	acyl CoA thioesterase 3 and 7
ACOX1	=	acyl CoA oxidase 1
ACSL1	=	acyl CoA synthetase long chain family member 1
ACSL5	=	acyl CoA synthetase long chain family member 5
ACSS2	=	acyl CoA synthetase short chain family member 2
AGXT	=	alanine glyoxylate aminotransferase
ALDOB	=	aldolase, fructose bisphoshate A
ATP5F1A/1B/1C	=	ATP synthase F1 subunit alpha/subunit beta/subunit gamma
ATP5PD/5PO	=	ATP synthase peripheral stalk subunit D/subunit O
ATP5F1		ATP synthase peripheral stalk-membrane subunit B
ATP5O		ATP synthase subunit O
ATP5A1/C1		ATP synthase F1 subunit alpha/subunit gamma
BDH1	=	3-hydroxybutyrate dehydrogenase 1
CAT	=	catalase
COXAI1	=	cytochrome C oxidase subunit 4I1
COX5B	=	cytochrome c oxidase subunit 5B
COX6B1/6C	=	cytochrome c oxidase subunit 6B1/6C
CPT1A	=	carnitine palmitoyltransferase 1A
CPT2	=	carnitine palmitoyltransferase 2
CS	=	citrate synthase
CYCS	=	cytochrome c, somatic
DLD	=	dihydrolipomide dehydrogenase
DLAT	=	dihydrolipoamide S-acetyltransferase
ECH1	=	enoyl-CoA hydratase 1
ECI1	=	enoyl-CoA delta isomerase 1
ECI2	=	enoyl-CoA delta isomerase 2
EHHADH	=	enoyl-CoA hydratase and 3-hydroxyacyl CoA dehydrogenase
ELOVL5	=	Very long chain fatty acid elongase 5
ENO1	=	enolase 1 (alpha-enolase)
EPHX2	=	epoxide hydrolase 2
FASN	=	fatty acid synthase
FBP1	=	fructose-biosphosphatase 1
FH1	=	fumarate hydratase
G6P	=	glucose-6-phosphatase
G6PDX	=	glucose-6-phosphate dehydrogenase
GAPDH	=	glyceraldehyde-3-phosphate dehyrogenase
GCK	=	glucokinase
GOT1	=	glutamic-oxaloacetic transaminase 1
GOT2	=	glutamic-oxaloacetic transaminase 2
GPI	=	glucose-6-phosphate isomerase
HACD3	=	3-hydroxyacyl-CoA dehydratase 3
HACL1	=	2-hydroxyacyl-CoA lyase 1
HADHA	=	hydroxyacyl-CoA dehydrogenase trifunctional multienzyme complex subunit alpha
HADHB	=	hydroxyacyl-CoA dehydrogenase trifunctional multienzyme complex subunit beta
HMGCL	=	3-hydroxy-3-methylglutaryl-CoA lyase
HMGCS1	=	3-hydroxy-3-methylglutaryl-CoA synthase 1
HMGCS2	=	3-hydroxy-3-methylglutaryl-CoA synthase 2
IDH1	=	isocitrate dehyrogenase 1
IDH2	=	isocitrate dehyrogenase 2
IDH3A	=	isocitrate dehydrogenase 3A
IDH3B	=	isocitrate dehydrogenase 3B
LDHA	=	lactate dehydrogenase A
MCCC1/2	=	methylcrotonyl-CoA carboxylase subunit 1/2
MDH1	=	malate dehydrogenase 1
MDH2	=	malate dehyrogenase 2
ME1	=	malic enzyme
MTOR	=	mammalian target of rapamycin
MVK	=	mevalonate kinase
NDUFA12/6/8	=	NADH dehydrogenase [uniquinone] 1 alpha subcomplex subunit 12, 6, and 8
NDUFA13	=	NADH dehydrogenase [uniquinone] 1 alpha subcomplex subunit 13
NDUFS3	=	NADH:Ubiquinone oxidoreductase core subunit S3
NDUFV2	=	NADH:Ubiquinone oxidoreductase core subunit V2
PCCB	=	propionyl CoA carboxylase subunit B
PCK1	=	phosphoenolypruvate carboxykinase 1
PCX	=	pyruvate carboxylase
PDHA1	=	pyruvate dehyrogenase E1 subunit alpha 1
PDHB	=	pyruvate dehyrogenase E1 subunit beta
PECR	=	peroxisomal trans-2-enoyl CoA reductase
PEX11A	=	peroxisomal biogenese factor 11A
PGAM1	=	phosphoglycerate mutase 1
PGD	=	phosphogluconate dehyrogenase
PGK1	=	phosphoglycerase kinase 1
PKLR	=	pyruvate kinase L/R
PMVK	=	phosphomevalonate kinase
PRPS1	=	phosphoribosyl pyrophosphate synthease 1 like 1
PRPS1L3	=	phosphoribosyl pyrophosphate synthease 1 like 3
RPE	=	ribulose-5-phosphate-3-epimerase
SCD1,2,3	=	stearoyl CoA desaturase 1, 2, and 3
SCP2	=	sterol carrier protein 2
SDHA	=	succinate dehyrogenase complex subunit A
SDHB	=	succinate dehydrogenase complex subunit B
SDHC	=	succinate dehydrogenase complex subunit C
SLC27A2	=	solute carrier family 27 member 2
SUCLG2	=	succinate-CoA ligase GDP forming subunit beta
TECR	=	trans-2,3-enoyl CoA reductase
TKT	=	transketolase
TPI1	=	triosephosphate isomerase 1
UQCRC2	=	Ubiquinol-cytochrome c reductase core protein 2
UQCRQ	=	Ubiquinol-cytochrome c reductase complex III subunit VII
