# Supplementary material for: The impact of high fat diet on global protein abundance and fractional synthetic rate in liver and mammary gland of peak lactation ICR mice
Source: PLoS One. 2026 Apr 10;21(4):e0346148. doi: 10.1371/journal.pone.0346148 (PMC13068346; doi:10.1371/journal.pone.0346148)
Supplement: S3 Text — Definitions of all protein abbreviations in Fig 5B. (XLSX) [file pone.0346148.s003.xlsx]

## Sheet: Sheet1
Appendix for Figure 5B
Abbreviation		Definition
Metabolic Intermediates
1,3BP	=	1,3-bisphosphate
2PG	=	2-phosphoglycerate
3PG	=	3-phosphoglycerate
α-KG	=	alpha-ketoglutarate
ASP	=	aspartate
BCAA	=	branched chain amino acids
DHP	=	dihydroxyacetone phosphate
F1,6P	=	fructose-1,6-bisphosphate
F6P	=	fructose-6-phosphate
FFA	=	free fatty acids
G3P	=	glyceraldehyde-3-phosphate
G6P	=	glucose-6-phosphate
LCFA	=	long chain fatty acids
OAA	=	oxaloacetate
OCFA	=	odd chain fatty acids
PEP	=	phosphoenolpyruvate
Suc-CoA	=	succinyl CoA
Proteins
AACS	=	acetoacetyl CoA synthetase
ACAA1A/B	=	acetyl CoA acyltransferase 1A/B
ACAA2	=	acetyl CoA acyltransferase 2
ACACA	=	acetyl CoA carboxylase alpha
ACADM	=	acyl CoA dehydrogenase medium chain
ACAT2	=	acetyl CoA acetyltransferase 2
ACLY	=	ATP citrate lyase
ACO2	=	aconitase 2
ACSL4	=	acyl CoA synthetase long chain family member 4
ALDOA	=	aldolase, fructose bisphosphate A
ATP5ME	=	ATP synthase membrane subunit E
ATP5POV	=	ATP synthase peripheral stalk subunit O
ATP5PB	=	ATP synthase peripheral stalk subunit B
ATPF1B	=	ATP synthase F1 subunit beta
BCAT2	=	branched chain amino acid transaminase 2
BCKDHB	=	branched chain keto acid dehydrogenase E1 subunit beta
CPT2	=	carnitine palmitoyltransferase 2
CYC1	=	cytochrome C1
CYCS	=	cytochrome c, somatic
DLAT	=	dihydrolipoamide S-acetyltransferase
DLD	=	dihydrolipoamide dehydrogenase
ENOB	=	beta-enolase
FABP3	=	fatty acid binding protein 3
FABP5	=	fatty acid binding protein 5
FADS 2/3	=	fatty acid desaturase 2 and 3
FASN	=	faty acid synthase
FH1	=	fumarate hydratase
G6PDX	=	glucose-6-phosphate dehydrogenase
GAPDH	=	glyceraldehyde-3-phosphate dehyrogenase
GOT1	=	glutamic-oxaloacetic transaminase 1
HADHA	=	hydroxyacyl-CoA dehydrogenase trifunctional multienzyme complex subunit alpha
HADHB	=	hydroxyacyl-CoA dehydrogenase trifunctional multienzyme complex subunit beta
HK1	=	hexokinase
HSD17B12	=	hydroxysteroid 17 beta dehydrogenase 12
IDH2	=	isocitrate dehydrogenase 2
IDH3A	=	isocitrate dehyrogenase 3A
IVD	=	isovaleryl CoA dehydrogenase
LDHA/B	=	lactate dehydrogenase A and B
ME1	=	malic enzyme
MDH1	=	malate dehydrogenase 1
MDH2	=	malate dehydrogenase 2
MT-CO2	=	mitochondrially encoded cytochrome c oxidase II
NDUFA9/A2	=	NADH:ubiquinone oxidoreductase subunit A9/A2
NDUFA12/S2	=	NADH:ubiquinone oxidoreductase subunit A12/S2
NDUFA8/A13	=	NADH:ubiquinone oxidoreductase subunit A8/A13
NDUFB9	=	NADH:ubiquinone oxidoreductase subunit B9
NDUFC2/S1	=	NADH:ubiquinone oxidoreductase subunit C2/S1
NDUFV1/V2	=	NADH:ubiquinone oxidoreductase subunit V1/V2
PCCA	=	propionyl CoA carboxylase subunit A
PCCB	=	propionyl CoA carboxylase subunit B
PCX	=	pyruvate carboxylase
PFKL	=	phosphofructokinase, liver type
PGD	=	phosphogluconate dehydrogenase
PGK1/2	=	phosphoglycerate kinase 1/2
PGM2	=	phosphoglucomutase 2
PKM	=	pyruvate kinase M1/2
SCD 1,2,3	=	stearyl CoA desaturase 1, 2, 3
SCP2	=	sterol carrier protein 2
SDHA	=	succinate dehyrogenase complex subunit A
SLC25A1	=	succinate-CoA ligase GDP forming subunit beta
SUCLG2	=	succinate-CoA ligase GDP forming subunit beta
TALDO1	=	transaldolase 1
TKT	=	transketolase
UQCRB	=	Ubiquinol-cytochrome C reductase binding protein
UQCRC1	=	Ubiquinol-cytochrome C reductase core protein 1
